# Supplementary material for: Differential Solvent DEEP-STD NMR and MD Simulations Enable the Determinants of the Molecular Recognition of Heparin Oligosaccharides by Antithrombin to Be Disentangled
Source: Int J Mol Sci. 2024 Apr 25;25(9):4669. doi: 10.3390/ijms25094669 (PMC11083112; doi:10.3390/ijms25094669)
Supplement: Supplementary file 1 [file ijms-25-04669-s001.zip]

Archive with 1 entries (1 files):
- ijms-2916056-supplementary.pdf
